# Supplementary material for: Pisachini planthoppers of Vietnam: new records of Pisacha and a new Goniopsarites species from Central Vietnam (Hemiptera, Fulgoromorpha, Nogodinidae)
Source: Zookeys. 2024 Mar 6;1193:181–94. doi: 10.3897/zookeys.1193.114957 (PMC10938060; doi:10.3897/zookeys.1193.114957)
Supplement: XML Treatment for Goniopsarites [file zookeys.1193.114957-treatment1.xml]

<!DOCTYPE tp:taxon-treatment
  PUBLIC "-//TaxonX//DTD Taxonomic Treatment Publishing DTD v0 20100105//EN" "tax-treatment-NSO.dtd">
<tp:taxon-treatment xmlns:tp="http://www.plazi.org/taxpub"><tp:treatment-meta><kwd-group><label>Taxon classification</label><kwd>
                <named-content content-type="kingdom">Animalia</named-content>
              </kwd><kwd>
                <named-content content-type="order">Hemiptera</named-content>
              </kwd><kwd>
                <named-content content-type="family">Nogodinidae</named-content>
              </kwd></kwd-group><mixed-citation publication-type="journal"><person-group><name><surname>Constant</surname><given-names>Jérôme</given-names></name><name><surname>Pham</surname><given-names>Thai-Hong</given-names></name><name><surname>Le</surname><given-names>Cuong Viet Canh</given-names></name><name><surname>Vu</surname><given-names>Trung Thanh</given-names></name><name><surname>Nguyen</surname><given-names>Hoai Thu Thi</given-names></name><name><surname>Tran</surname><given-names>Hai Nam</given-names></name></person-group><article-title><tp:taxon-name><tp:taxon-name-part taxon-name-part-type="tribe">Pisachini</tp:taxon-name-part></tp:taxon-name> planthoppers of Vietnam: new records of <italic><tp:taxon-name><tp:taxon-name-part taxon-name-part-type="genus" reg="Pisacha">Pisacha</tp:taxon-name-part></tp:taxon-name></italic> and a new <italic><tp:taxon-name><tp:taxon-name-part taxon-name-part-type="genus" reg="Goniopsarites">Goniopsarites</tp:taxon-name-part></tp:taxon-name></italic> species from Central Vietnam (<tp:taxon-name><tp:taxon-name-part taxon-name-part-type="order">Hemiptera</tp:taxon-name-part></tp:taxon-name>, <tp:taxon-name><tp:taxon-name-part taxon-name-part-type="infraorder">Fulgoromorpha</tp:taxon-name-part></tp:taxon-name>, <tp:taxon-name><tp:taxon-name-part taxon-name-part-type="family">Nogodinidae</tp:taxon-name-part></tp:taxon-name>)</article-title><source>Zookeys</source><day>06</day><month>03</month><year>2024</year><volume>1193</volume><fpage>181</fpage><lpage>194</lpage><pub-id pub-id-type="doi">10.3897/zookeys.1193.114957</pub-id></mixed-citation></tp:treatment-meta><tp:nomenclature><label>﻿Genus</label><tp:taxon-name>
              <object-id xmlns:xlink="http://www.w3.org/1999/xlink" content-type="arpha" xlink:type="simple">40CE3D7C-AB33-5BBD-8E95-51F2C2F79E82</object-id>
              <tp:taxon-name-part taxon-name-part-type="genus" reg="Goniopsarites">Goniopsarites</tp:taxon-name-part>
            </tp:taxon-name><tp:taxon-authority>Meng, Wang &amp; Wang, 2014</tp:taxon-authority><tp:nomenclature-citation-list><tp:nomenclature-citation><tp:taxon-name>
                  <tp:taxon-name-part taxon-name-part-type="genus" reg="Goniopsarites">Goniopsarites</tp:taxon-name-part>
                </tp:taxon-name><comment><xref ref-type="bibr" rid="B10">Meng et al., 2014</xref>: 80, figs 1–27.</comment></tp:nomenclature-citation></tp:nomenclature-citation-list></tp:nomenclature><tp:treatment-sec sec-type="type species" id="SECID0EEKAC"><title>Type species.</title><p><italic><tp:taxon-name><tp:taxon-name-part taxon-name-part-type="genus" reg="Goniopsarites">Goniopsarites</tp:taxon-name-part><tp:taxon-name-part taxon-name-part-type="species" reg="fronticonvexus">fronticonvexus</tp:taxon-name-part></tp:taxon-name></italic> Meng, Wang &amp; Wang, 2014, by original designation.</p></tp:treatment-sec><tp:treatment-sec sec-type="distribution" id="SECID0EVKAC"><title>Distribution.</title><p>Southern China (Guangdong, Hainan); North and Central Vietnam.</p></tp:treatment-sec><tp:treatment-sec sec-type="Species included" id="SECID0E1KAC"><title>Species included.</title><p><italic><tp:taxon-name><tp:taxon-name-part taxon-name-part-type="genus" reg="Goniopsarites">G.</tp:taxon-name-part><tp:taxon-name-part taxon-name-part-type="species" reg="fronticonvexus">fronticonvexus</tp:taxon-name-part></tp:taxon-name></italic> Meng, Wang &amp; Wang, 2014 – China: Hainan and Guangdong.</p><p><italic><tp:taxon-name><tp:taxon-name-part taxon-name-part-type="genus" reg="Goniopsarites">G.</tp:taxon-name-part><tp:taxon-name-part taxon-name-part-type="species" reg="mientrunganus">mientrunganus</tp:taxon-name-part></tp:taxon-name></italic> Constant &amp; Pham, sp. nov. – Vietnam: Bach Ma National Park and Phong Dien <abbrev xmlns:xlink="http://www.w3.org/1999/xlink" xlink:title="Centre for Conservation of Vietnam Natural Resources and Rescue of Animals and Plants" id="ABBRID0EYLAC" xlink:type="simple">CCRR</abbrev>.</p><p><italic><tp:taxon-name><tp:taxon-name-part taxon-name-part-type="genus" reg="Goniopsarites">G.</tp:taxon-name-part><tp:taxon-name-part taxon-name-part-type="species" reg="tonkinensis">tonkinensis</tp:taxon-name-part></tp:taxon-name></italic> Constant &amp; Pham, 2016 – Vietnam: Ba Be and Cuc Phuong national parks, and Me Linh Biodiversity Station.</p></tp:treatment-sec><ref-list><ref id="B10"><mixed-citation xmlns:xlink="http://www.w3.org/1999/xlink" xlink:type="simple"><person-group><name name-style="western"><surname>Meng</surname><given-names>R</given-names></name><name name-style="western"><surname>Wang</surname><given-names>M-L</given-names></name><name name-style="western"><surname>Wang</surname><given-names>Y-L</given-names></name></person-group> (<year>2014</year>) <article-title>On the taxonomy of the tribe <tp:taxon-name><tp:taxon-name-part taxon-name-part-type="tribe">Pisachini</tp:taxon-name-part></tp:taxon-name> (<tp:taxon-name><tp:taxon-name-part taxon-name-part-type="order">Hemiptera</tp:taxon-name-part></tp:taxon-name>: <tp:taxon-name><tp:taxon-name-part taxon-name-part-type="infraorder">Fulgoromorpha</tp:taxon-name-part></tp:taxon-name>: <tp:taxon-name><tp:taxon-name-part taxon-name-part-type="family">Nogodinidae</tp:taxon-name-part></tp:taxon-name>) with the description of new taxa from China and Vietnam.</article-title><source>Zootaxa</source><volume>3866</volume>(<issue>1</issue>): <fpage>79</fpage>–<lpage>104</lpage>. <ext-link xlink:href="10.11646/zootaxa.3866.1.4" ext-link-type="doi" xlink:type="simple">https://doi.org/10.11646/zootaxa.3866.1.4</ext-link></mixed-citation></ref></ref-list></tp:taxon-treatment>
