# Supplementary material for: Pisachini planthoppers of Vietnam: new records of Pisacha and a new Goniopsarites species from Central Vietnam (Hemiptera, Fulgoromorpha, Nogodinidae)
Source: Zookeys. 2024 Mar 6;1193:181–94. doi: 10.3897/zookeys.1193.114957 (PMC10938060; doi:10.3897/zookeys.1193.114957)
Supplement: XML Treatment for Goniopsarites mientrunganus [file zookeys.1193.114957-treatment2.xml]

<!DOCTYPE tp:taxon-treatment
  PUBLIC "-//TaxonX//DTD Taxonomic Treatment Publishing DTD v0 20100105//EN" "tax-treatment-NSO.dtd">
<tp:taxon-treatment xmlns:tp="http://www.plazi.org/taxpub"><tp:treatment-meta><kwd-group><label>Taxon classification</label><kwd>
                <named-content content-type="kingdom">Animalia</named-content>
              </kwd><kwd>
                <named-content content-type="order">Hemiptera</named-content>
              </kwd><kwd>
                <named-content content-type="family">Nogodinidae</named-content>
              </kwd></kwd-group><mixed-citation publication-type="journal"><person-group><name><surname>Constant</surname><given-names>Jérôme</given-names></name><name><surname>Pham</surname><given-names>Thai-Hong</given-names></name><name><surname>Le</surname><given-names>Cuong Viet Canh</given-names></name><name><surname>Vu</surname><given-names>Trung Thanh</given-names></name><name><surname>Nguyen</surname><given-names>Hoai Thu Thi</given-names></name><name><surname>Tran</surname><given-names>Hai Nam</given-names></name></person-group><article-title><tp:taxon-name><tp:taxon-name-part taxon-name-part-type="tribe">Pisachini</tp:taxon-name-part></tp:taxon-name> planthoppers of Vietnam: new records of <italic><tp:taxon-name><tp:taxon-name-part taxon-name-part-type="genus" reg="Pisacha">Pisacha</tp:taxon-name-part></tp:taxon-name></italic> and a new <italic><tp:taxon-name><tp:taxon-name-part taxon-name-part-type="genus" reg="Goniopsarites">Goniopsarites</tp:taxon-name-part></tp:taxon-name></italic> species from Central Vietnam (<tp:taxon-name><tp:taxon-name-part taxon-name-part-type="order">Hemiptera</tp:taxon-name-part></tp:taxon-name>, <tp:taxon-name><tp:taxon-name-part taxon-name-part-type="infraorder">Fulgoromorpha</tp:taxon-name-part></tp:taxon-name>, <tp:taxon-name><tp:taxon-name-part taxon-name-part-type="family">Nogodinidae</tp:taxon-name-part></tp:taxon-name>)</article-title><source>Zookeys</source><day>06</day><month>03</month><year>2024</year><volume>1193</volume><fpage>181</fpage><lpage>194</lpage><pub-id pub-id-type="doi">10.3897/zookeys.1193.114957</pub-id></mixed-citation></tp:treatment-meta><tp:nomenclature><label>﻿</label><tp:taxon-name>
              <object-id xmlns:xlink="http://www.w3.org/1999/xlink" content-type="arpha" xlink:type="simple">81D7FFA7-4E0B-5432-A46C-66C3F695FA8F</object-id>
              <tp:taxon-name-part taxon-name-part-type="genus" reg="Goniopsarites">Goniopsarites</tp:taxon-name-part>
              <tp:taxon-name-part taxon-name-part-type="species" reg="mientrunganus">mientrunganus</tp:taxon-name-part>
              <object-id xmlns:xlink="http://www.w3.org/1999/xlink" content-type="zoobank" xlink:type="simple">https://zoobank.org/689317C8-D1E4-4526-81CC-E89B9C11E42B</object-id>
            </tp:taxon-name><tp:taxon-authority>Constant &amp; Pham</tp:taxon-authority><tp:taxon-status xmlns:xlink="http://www.w3.org/1999/xlink" xlink:type="simple">sp. nov.</tp:taxon-status><xref ref-type="fig" rid="F1">Figs 1</xref><xref ref-type="fig" rid="F2">, 2</xref><xref ref-type="fig" rid="F3">, 3</xref><xref ref-type="fig" rid="F4">, 4A</xref></tp:nomenclature><tp:treatment-sec sec-type="type material" id="SECID0EGEAE"><title>Type material.</title><p><bold><italic>Holotype</italic></bold> ♂, Vietnam • Thừa Thiên-Huế Province, Bach Ma National Park, near ranger station; <named-content xmlns:xlink="http://www.w3.org/1999/xlink" content-type="dwc:verbatimCoordinates" xlink:type="simple"><named-content content-type="geo-json" specific-use="{&#34;type&#34;:&#34;Point&#34;,&#34;coordinates&#34;:[107.826667,16.143611]}" id="NCID0EUEAE" xlink:type="simple">16°08'37"N, 107°49'36"E</named-content></named-content>; 18 May 2023; alt. 300–600 m; J. Constant &amp; L. Semeraro leg.; VNMN_E000.017.000.</p><p><bold><italic>Paratypes</italic></bold>, Vietnam • 1 ♀; Thừa Thiên-Huế Province, Bach Ma National Park; <named-content xmlns:xlink="http://www.w3.org/1999/xlink" content-type="dwc:verbatimCoordinates" xlink:type="simple"><named-content content-type="geo-json" specific-use="{&#34;type&#34;:&#34;Point&#34;,&#34;coordinates&#34;:[107.886111,16.220556]}" id="NCID0EDFAE" xlink:type="simple">16°13'14"N, 107°53'10"E</named-content></named-content>; 9 Mar. 2023; by net; V.T. Trung leg.; VNMN_ E000.017.001 • 1 ♂; Thừa Thiên-Huế Province, Bach Ma National Park, Pheasant trail; <named-content xmlns:xlink="http://www.w3.org/1999/xlink" content-type="dwc:verbatimCoordinates" xlink:type="simple"><named-content content-type="geo-json" specific-use="{&#34;type&#34;:&#34;Point&#34;,&#34;coordinates&#34;:[107.855556,16.227222]}" id="NCID0ELFAE" xlink:type="simple">16°13'38"N, 107°51'20"E</named-content></named-content>; 10–20 May 2023; alt. 500–600 m; J. Constant &amp; L. Semeraro leg.; I.G.: 34.640; <named-content xmlns:xlink="http://www.w3.org/1999/xlink" content-type="dwc:institutional_code" xlink:title="Royal Belgian Institute of Natural Sciences" xlink:href="http://grbio.org/institution/royal-belgian-institute-natural-sciences" xlink:type="simple">RBINS</named-content> • 2 ♂♂, 1 ♀; Thừa Thiên-Huế Province, Bach Ma National Park; low altitude; <named-content xmlns:xlink="http://www.w3.org/1999/xlink" content-type="dwc:verbatimCoordinates" xlink:type="simple"><named-content content-type="geo-json" specific-use="{&#34;type&#34;:&#34;Point&#34;,&#34;coordinates&#34;:[107.707500,16.218056]}" id="NCID0EXFAE" xlink:type="simple">16°13'05"N, 107°42'27"E</named-content></named-content>; 17 May 2023; alt. 100–200 m; J. Constant &amp; L. Semeraro leg.; I.G.: 34.640; <named-content xmlns:xlink="http://www.w3.org/1999/xlink" content-type="dwc:institutional_code" xlink:title="Royal Belgian Institute of Natural Sciences" xlink:href="http://grbio.org/institution/royal-belgian-institute-natural-sciences" xlink:type="simple">RBINS</named-content> • 1 ♀; Thừa Thiên-Huế Province; Phong Dien District, <abbrev xmlns:xlink="http://www.w3.org/1999/xlink" xlink:title="Centre for Conservation of Vietnam Natural Resources and Rescue of Animals and Plants" id="ABBRID0EAGAE" xlink:type="simple">CCRR</abbrev>; <named-content xmlns:xlink="http://www.w3.org/1999/xlink" content-type="dwc:verbatimCoordinates" xlink:type="simple"><named-content content-type="geo-json" specific-use="{&#34;type&#34;:&#34;Point&#34;,&#34;coordinates&#34;:[107.268056,16.507500]}" id="NCID0EHGAE" xlink:type="simple">16°30'27"N, 107°16'05"E</named-content></named-content>; 23 May 2023; alt. 350–400 m; J. Constant &amp; L. Semeraro leg.; I.G.: 34.640; <named-content xmlns:xlink="http://www.w3.org/1999/xlink" content-type="dwc:institutional_code" xlink:title="Royal Belgian Institute of Natural Sciences" xlink:href="http://grbio.org/institution/royal-belgian-institute-natural-sciences" xlink:type="simple">RBINS</named-content> • 1 ♀; same collection data as for preceding; VNMN_E000.017.002.</p></tp:treatment-sec><tp:treatment-sec sec-type="diagnosis" id="SECID0EQGAE"><title>Diagnosis.</title><p>The species is very close externally to <italic><tp:taxon-name><tp:taxon-name-part taxon-name-part-type="genus" reg="Goniopsarites">G.</tp:taxon-name-part><tp:taxon-name-part taxon-name-part-type="species" reg="fronticonvexus">fronticonvexus</tp:taxon-name-part></tp:taxon-name></italic> Meng, Wang &amp; Wang, 2014 and <italic><tp:taxon-name><tp:taxon-name-part taxon-name-part-type="genus" reg="Goniopsarites">G.</tp:taxon-name-part><tp:taxon-name-part taxon-name-part-type="species" reg="tonkinensis">tonkinensis</tp:taxon-name-part></tp:taxon-name></italic> Constant &amp; Pham, 2016 but has slightly more elongate tegmina, 2.2 times as long as wide (1.9 times in <italic><tp:taxon-name><tp:taxon-name-part taxon-name-part-type="genus" reg="Goniopsarites">G.</tp:taxon-name-part><tp:taxon-name-part taxon-name-part-type="species" reg="fronticonvexus">fronticonvexus</tp:taxon-name-part></tp:taxon-name></italic>; 2.0 times in <italic><tp:taxon-name><tp:taxon-name-part taxon-name-part-type="genus" reg="Goniopsarites">G.</tp:taxon-name-part><tp:taxon-name-part taxon-name-part-type="species" reg="tonkinensis">tonkinensis</tp:taxon-name-part></tp:taxon-name></italic>). These species are better separated by the male genitalia characters as follows.</p><p><italic><tp:taxon-name><tp:taxon-name-part taxon-name-part-type="genus" reg="Goniopsarites">Goniopsarites</tp:taxon-name-part><tp:taxon-name-part taxon-name-part-type="species" reg="mientrunganus">mientrunganus</tp:taxon-name-part></tp:taxon-name></italic> Constant &amp; Pham, sp. nov. can be separated from the other two species by <bold>(1)</bold> its large laminate posterior processes of the periandrium (<italic>ppp</italic> – Fig. <xref ref-type="fig" rid="F2">2D</xref>), which are absent in <italic><tp:taxon-name><tp:taxon-name-part taxon-name-part-type="genus" reg="Goniopsarites">G.</tp:taxon-name-part><tp:taxon-name-part taxon-name-part-type="species" reg="fronticonvexus">fronticonvexus</tp:taxon-name-part></tp:taxon-name></italic> and much more slender, curved the other way round, in <italic><tp:taxon-name><tp:taxon-name-part taxon-name-part-type="genus" reg="Goniopsarites">G.</tp:taxon-name-part><tp:taxon-name-part taxon-name-part-type="species" reg="tonkinensis">tonkinensis</tp:taxon-name-part></tp:taxon-name></italic>; <bold>(2)</bold> the posterodorsal process of the gonostyli bulging apically (<italic>G</italic> – Fig. <xref ref-type="fig" rid="F2">2A</xref>), not bulging in both other species; and <bold>(3)</bold> the strongly developed basiventral lobe of the proximal half of the anal tube (<italic>An</italic> – Fig. <xref ref-type="fig" rid="F2">2A</xref>), clearly less developed in both other species.</p><p>From <italic><tp:taxon-name><tp:taxon-name-part taxon-name-part-type="genus" reg="Goniopsarites">G.</tp:taxon-name-part><tp:taxon-name-part taxon-name-part-type="species" reg="tonkinensis">tonkinensis</tp:taxon-name-part></tp:taxon-name></italic>, <italic><tp:taxon-name><tp:taxon-name-part taxon-name-part-type="genus" reg="Goniopsarites">G.</tp:taxon-name-part><tp:taxon-name-part taxon-name-part-type="species" reg="mientrunganus">mientrunganus</tp:taxon-name-part></tp:taxon-name></italic> Constant &amp; Pham, sp. nov. also differs in <bold>(1)</bold> having the maximum width of the anal tube in the basal third (<italic>An</italic> – Fig. <xref ref-type="fig" rid="F2">2C</xref>), which is in the distal half of the anal tube in <italic><tp:taxon-name><tp:taxon-name-part taxon-name-part-type="genus" reg="Goniopsarites">G.</tp:taxon-name-part><tp:taxon-name-part taxon-name-part-type="species" reg="tonkinensis">tonkinensis</tp:taxon-name-part></tp:taxon-name></italic> (the state of this character is not known for <italic><tp:taxon-name><tp:taxon-name-part taxon-name-part-type="genus" reg="Goniopsarites">G.</tp:taxon-name-part><tp:taxon-name-part taxon-name-part-type="species" reg="fronticonvexus">fronticonvexus</tp:taxon-name-part></tp:taxon-name></italic>); <bold>(2)</bold> in having a strongly developed dorsal laminate process along basal half of periandrium (<italic>dlp</italic> – Fig. <xref ref-type="fig" rid="F2">2D, F, G</xref>).</p></tp:treatment-sec><tp:treatment-sec sec-type="description" id="SECID0E2LAE"><title>Description.</title><p><bold><italic>Measurements and ratios</italic></bold>: <abbrev xmlns:xlink="http://www.w3.org/1999/xlink" xlink:title="total length (apex of head to apex of tegmina)" id="ABBRID0EGMAE" xlink:type="simple">LT</abbrev>: ♂ (<italic>n</italic> = 4): 11.3 mm (11. 1–11.7); ♀ (<italic>n</italic> = 4): 13.5 (13. 0–14.5). <abbrev xmlns:xlink="http://www.w3.org/1999/xlink" xlink:title="length of the tegmen" id="ABBRID0EOMAE" xlink:type="simple">LTg</abbrev>/<abbrev xmlns:xlink="http://www.w3.org/1999/xlink" xlink:title="maximum breadth of the tegmen" id="ABBRID0ESMAE" xlink:type="simple">BTg</abbrev> = 2.2; LW/BW = 1.4; <abbrev xmlns:xlink="http://www.w3.org/1999/xlink" xlink:title="length of the vertex at median line" id="ABBRID0EWMAE" xlink:type="simple">LV</abbrev>/<abbrev xmlns:xlink="http://www.w3.org/1999/xlink" xlink:title="maximum breadth of the vertex" id="ABBRID0E1MAE" xlink:type="simple">BV</abbrev> = 8.5; <abbrev xmlns:xlink="http://www.w3.org/1999/xlink" xlink:title="length of the frons at median line" id="ABBRID0E5MAE" xlink:type="simple">LF</abbrev>/<abbrev xmlns:xlink="http://www.w3.org/1999/xlink" xlink:title="maximum breadth of the fron" id="ABBRID0ECNAE" xlink:type="simple">BF</abbrev> = 1.4.</p><p><bold><italic>Head</italic></bold>: (Fig. <xref ref-type="fig" rid="F1">1A–E</xref>) vertex dark brown, with yellowish median and lateral carinae; concave with lateral margins carinate, and with anterior and posterior margins slightly carinate and rather strongly concave in dorsal view, resulting in a very narrow central portion. Frons varying from variegated brown and yellowish, darker under V-shaped carina, carina yellowish to reddish, to nearly completely black-brown, sometimes with yellowish markings around mid-height of lateral margin; narrow, well-defined, yellowish line above frontoclypeal suture; frons elongate, broader dorsally, concave with median carina on middle of disc and with a strong projection on ventral half marked by strong, V-shaped carina extending ventrad on clypeus; projection rounded in lateral view; lateral margins of frons carinate; frontoclypeal suture grooved and rounded ventrally. Genae largely variegated yellow-brown, dark brown under antennae, with pale yellowish spot along anterior margin. Clypeus yellowish, variegated with black-brown on sides towards apex, and with brown oblique lines on each side; clypeus elongate, narrower and shorter than frons, and showing a strong median carina; roundly convex in lateral view. Labium elongate and narrow, yellow-brown, slightly surpassing posterior coxae. Antennae black with scape ring-shaped; pedicel subglobose.</p><p><bold><italic>Thorax</italic></bold>: (Fig. <xref ref-type="fig" rid="F1">1A, C–E</xref>) pronotum variegated yellow-brown, darker in middle portion, rather densely pitted, and with median carina weakly marked; lateral fields of prothorax coloured as pronotum, darker in ventral portion, widening ventrally and with ventral margin rounded. Mesonotum dark brown, with yellowish markings on sides and yellowish spot on scutellum; lateral fields moderately pitted; median carina obsolete; lateral carinae marked with yellowish, fusing anteriorly in a rounded carina parallel to posterior margin of pronotum. Tegulae brown.</p><fig id="F1" position="float" orientation="portrait"><object-id xmlns:xlink="http://www.w3.org/1999/xlink" content-type="doi" xlink:type="simple">10.3897/zookeys.1193.114957.figure1</object-id><object-id xmlns:xlink="http://www.w3.org/1999/xlink" content-type="arpha" xlink:type="simple">19CCD4F9-3B33-5213-8315-12C9A3639880</object-id><label>Figure 1.</label><caption><p><italic><tp:taxon-name><tp:taxon-name-part taxon-name-part-type="genus" reg="Goniopsarites">Goniopsarites</tp:taxon-name-part><tp:taxon-name-part taxon-name-part-type="species" reg="mientrunganus">mientrunganus</tp:taxon-name-part></tp:taxon-name></italic> Constant &amp; Pham, sp. nov. <bold>A–F</bold> holotype ♂ <bold>A</bold> habitus, dorsal <bold>B</bold> habitus, ventral <bold>C</bold> habitus, lateral <bold>D</bold> habitus, perpendicular view of frons <bold>E</bold> habitus, anterolateral <bold>F</bold> right hind wing <bold>G</bold> paratypes ♀♀, posterior margin of sternite VII.</p></caption><graphic xmlns:xlink="http://www.w3.org/1999/xlink" xlink:href="zookeys-1193-181_article-114957__-g001.jpg" position="float" orientation="portrait" xlink:type="simple" id="oo_997497.jpg"><uri content-type="original_file" xlink:type="simple">https://binary.pensoft.net/fig/997497</uri></graphic></fig><p><bold><italic>Tegmina</italic></bold>: (Fig. <xref ref-type="fig" rid="F1">1A–C</xref>) elongate, with costal margin broadly rounded on proximal half and rather strongly sinuate on posterior half; brown with large, irregular, black-brown marking on basal half, not extending on clavus; large, pale yellowish marking along costal margin in distal half; clavus with irregular, slightly darker markings on posterior half; hypocostal plate narrow, visible in proximal third; posterior margin obliquely rounded; clavus closed, extending to posterior angle of tegmen. Veins reddish brown, sometimes black in black areas.</p><p><bold><italic>Hind wings</italic></bold>: (Fig. <xref ref-type="fig" rid="F1">1F</xref>) brown, darker towards posterocostal angle and with large basicostal yellow-brown area; well developed, with posterior margin trilobed; costal margin sinuate, with coupling apparatus at 2/3 of length.</p><p><bold><italic>Legs</italic></bold>: (Fig. <xref ref-type="fig" rid="F1">1A–C</xref>) profemora black-brown, with narrow, pale yellow rings; mesofemora pale yellow, with brown rings; pro- and mesotibiae elongate and slender, with 6 rings alternatively pale yellow and brown, basal one brown, apical one yellow; metafemora yellow, with brown markings; metatibiae rather short, broadening towards apex, pale yellow, infuscate basally, with 2 strong lateral spines near apex. Tarsi brown, darker apically. Metatibiotarsal formula: (2) 10 / 2 (+7 on underside) / 2.</p><p><bold><italic>Abdomen</italic></bold>: (Fig. <xref ref-type="fig" rid="F1">1B</xref>) pale yellowish brown.</p><p><bold><italic>Terminalia</italic></bold> ♂: (Fig. <xref ref-type="fig" rid="F2">2</xref>) pygofer (<italic>Py</italic>) higher than long in lateral view, with anterior and posterior margins moderately sinuate; posterodorsal angles with dorsally developed, subtriangular laminate process, with posterodorsal angle right and rounded. Anal tube (<italic>An</italic>) massive, elongate, with lateral margins in dorsal view, widely rounded in proximal half, then sinuately tapering towards posterior, leaving widely rounded ventral margin visible on sides in distal half; 1.78 times as long in midline, as wide with maximum width at proximal 1/3 in dorsal view; basal half in lateral view with large ventral lobe; strongly curved ventrally at midlength with lateral margins strongly produced ventrally into broad lobe in distal half. Gonostyli (<italic>G</italic>) (Fig. <xref ref-type="fig" rid="F4">4A</xref>) elongate in lateral view, rounded apically and with strong process projecting dorsomesad at posterodorsal angle; ventral margin nearly straight and posterior margin weakly sinuate in lateral view; dorsal process slightly twisted internally, bulging in distal portion and with apex with blunt point directed anteromesad. Aedeagus (Fig. <xref ref-type="fig" rid="F2">2D–I</xref>) strongly curved in lateral view, with a pair of lateral, elongate, strongly sinuate processes (<italic>lpa</italic>) directed anteriorly, attached posteriorly at 2/3 of length; processes well visible and sinuate in ventral view. Periandrium posteriorly with a pair of large laminate processes (<italic>ppp</italic>), lobe-shaped and developed dorsally into sinuate, elongate, narrowly pointed processes directed mesodorsad; well-developed laminate process (<italic>dlp</italic>) running dorsally in basal half, abruptly terminated at right angle at midlength. Ventral lobe of periandrium (<italic>vlp</italic>) elongate, lanceolate in distal portion in ventral view, with sides rounded. Phallus membranous, large, with pair of curved, sclerotized processes (<italic>spp</italic>) directed cephalodorsad before apex; strongly, angularly projecting posterodorsad; apex narrowing, directed anteriorly, and curved ventrally. Connective (<italic>cv</italic>) with well-developed, elongate tectiductus (<italic>td</italic>) showing complete, broadly rounded dorsal crista.</p><fig id="F2" position="float" orientation="portrait"><object-id xmlns:xlink="http://www.w3.org/1999/xlink" content-type="doi" xlink:type="simple">10.3897/zookeys.1193.114957.figure2</object-id><object-id xmlns:xlink="http://www.w3.org/1999/xlink" content-type="arpha" xlink:type="simple">38DB2641-F11E-5406-89C1-0501B6DA0F3A</object-id><label>Figure 2.</label><caption><p><italic><tp:taxon-name><tp:taxon-name-part taxon-name-part-type="genus" reg="Goniopsarites">Goniopsarites</tp:taxon-name-part><tp:taxon-name-part taxon-name-part-type="species" reg="mientrunganus">mientrunganus</tp:taxon-name-part></tp:taxon-name></italic> Constant &amp; Pham, sp. nov., holotype ♂, terminalia <bold>A–C</bold> pygofer, gonostyli and anal tube <bold>A</bold> lateral <bold>B</bold> caudal <bold>C</bold> dorsal <bold>D–I</bold> aedeagus, phallobase and connective <bold>D</bold> left lateral <bold>E</bold> dorsal <bold>F</bold> lateroventral <bold>G</bold> laterodorsal <bold>H</bold> caudal <bold>I</bold> ventral. <italic>cv</italic> = connective; <italic>dlp</italic> = dorsal laminate process of periandrium; <italic>lpa</italic> = lateral process of aedeagus; <italic>ppp</italic> = posterior process of periandrium; <italic>spp</italic> = sclerotized process of phallus; <italic>td</italic> = tectiductus; <italic>vlp</italic> = ventral lobe of periandrium.</p></caption><graphic xmlns:xlink="http://www.w3.org/1999/xlink" xlink:href="zookeys-1193-181_article-114957__-g002.jpg" position="float" orientation="portrait" xlink:type="simple" id="oo_997498.jpg"><uri content-type="original_file" xlink:type="simple">https://binary.pensoft.net/fig/997498</uri></graphic></fig></tp:treatment-sec><tp:treatment-sec sec-type="notes" id="SECID0ETTAE"><title>Note.</title><p>The female genital structures were checked and found to be similar to those of <italic><tp:taxon-name><tp:taxon-name-part taxon-name-part-type="genus" reg="Goniopsarites">G.</tp:taxon-name-part><tp:taxon-name-part taxon-name-part-type="species" reg="fronticonvexus">fronticonvexus</tp:taxon-name-part></tp:taxon-name></italic>, as well as to these of <italic><tp:taxon-name><tp:taxon-name-part taxon-name-part-type="genus" reg="Goniopsarites">G.</tp:taxon-name-part><tp:taxon-name-part taxon-name-part-type="species" reg="tonkinensis">tonkinensis</tp:taxon-name-part></tp:taxon-name></italic>, and, as it is the case in most nogodinids that we have observed so far, female genitalia do not help with species identification. The indentation in middle of the hind margin of sternum VII is always present but was found to vary in depth between the specimens of <italic><tp:taxon-name><tp:taxon-name-part taxon-name-part-type="genus" reg="Goniopsarites">G.</tp:taxon-name-part><tp:taxon-name-part taxon-name-part-type="species" reg="mientrunganus">mientrunganus</tp:taxon-name-part></tp:taxon-name></italic> sp. nov. that we have in hand (Fig. <xref ref-type="fig" rid="F1">1G</xref>).</p></tp:treatment-sec><tp:treatment-sec sec-type="etymology" id="SECID0E5UAE"><title>Etymology.</title><p>The species epithet <italic>mientrunganus</italic> refers to the region where the new species was discovered: Central Vietnam, “Miền Trung” in Vietnamese.</p></tp:treatment-sec><tp:treatment-sec sec-type="biology" id="SECID0EGVAE"><title>Biology.</title><p>The specimens were found sitting on stems of bushes (Fig. <xref ref-type="fig" rid="F3">3A, C, G</xref>) or on tree trunks (Fig. <xref ref-type="fig" rid="F3">3E, F</xref>), in subtropical evergreen forest (Fig. <xref ref-type="fig" rid="F3">3B, D, H</xref>) at the junction of the Northern Vietnam lowland rain forests, Southern Vietnam lowland rain forests, and Southern Annamites montane rain forests ecoregions, at rather low altitude (150–600 m). Some nymphs (Fig. <xref ref-type="fig" rid="F3">3C</xref>) were observed in May 2023 together with adult specimens.</p><fig id="F3" position="float" orientation="portrait"><object-id xmlns:xlink="http://www.w3.org/1999/xlink" content-type="doi" xlink:type="simple">10.3897/zookeys.1193.114957.figure3</object-id><object-id xmlns:xlink="http://www.w3.org/1999/xlink" content-type="arpha" xlink:type="simple">2B572AD5-9C7B-5178-89EA-463B6806B513</object-id><label>Figure 3.</label><caption><p><italic><tp:taxon-name><tp:taxon-name-part taxon-name-part-type="genus" reg="Goniopsarites">Goniopsarites</tp:taxon-name-part><tp:taxon-name-part taxon-name-part-type="species" reg="mientrunganus">mientrunganus</tp:taxon-name-part></tp:taxon-name></italic> Constant &amp; Pham, sp. nov., in nature and habitat <bold>A–C</bold> Bach Ma National Park, low altitude, 15 May 2023 <bold>A</bold> adult on stem <bold>B</bold> habitat <bold>C</bold> nymph <bold>D–F</bold> Bach Ma National Park, Pheasant Trail, 20 May 2023 <bold>D</bold> habitat <bold>E</bold> adult on tree trunk <bold>F</bold> idem, general view <bold>G, H</bold> Phong Dien District, <abbrev xmlns:xlink="http://www.w3.org/1999/xlink" xlink:title="Centre for Conservation of Vietnam Natural Resources and Rescue of Animals and Plants" id="ABBRID0EBXAE" xlink:type="simple">CCRR</abbrev>, 23 May 2023 <bold>G</bold> adult on stem <bold>H</bold> habitat.</p></caption><graphic xmlns:xlink="http://www.w3.org/1999/xlink" xlink:href="zookeys-1193-181_article-114957__-g003.jpg" position="float" orientation="portrait" xlink:type="simple" id="oo_997499.jpg"><uri content-type="original_file" xlink:type="simple">https://binary.pensoft.net/fig/997499</uri></graphic></fig></tp:treatment-sec><tp:treatment-sec sec-type="distribution" id="SECID0EOXAE"><title>Distribution.</title><p>Vietnam, Thua Tinh-Hue Province, Bach Ma National Park, and Phong Dien district, <abbrev xmlns:xlink="http://www.w3.org/1999/xlink" xlink:title="Centre for Conservation of Vietnam Natural Resources and Rescue of Animals and Plants" id="ABBRID0EUXAE" xlink:type="simple">CCRR</abbrev> (Fig. <xref ref-type="fig" rid="F4">4A</xref>).</p><fig id="F4" position="float" orientation="portrait"><object-id xmlns:xlink="http://www.w3.org/1999/xlink" content-type="doi" xlink:type="simple">10.3897/zookeys.1193.114957.figure4</object-id><object-id xmlns:xlink="http://www.w3.org/1999/xlink" content-type="arpha" xlink:type="simple">368ACC85-3526-5EC8-B020-26AEDFF5E588</object-id><label>Figure 4.</label><caption><p>Distribution maps <bold>A</bold><italic><tp:taxon-name><tp:taxon-name-part taxon-name-part-type="genus" reg="Goniopsarites">Goniopsarites</tp:taxon-name-part></tp:taxon-name></italic> species in Vietnam <bold>B</bold><italic><tp:taxon-name><tp:taxon-name-part taxon-name-part-type="genus" reg="Pisacha">Pisacha</tp:taxon-name-part><tp:taxon-name-part taxon-name-part-type="species" reg="yinggensis">yinggensis</tp:taxon-name-part></tp:taxon-name></italic> Meng, Wang &amp; Wang, 2014.</p></caption><graphic xmlns:xlink="http://www.w3.org/1999/xlink" xlink:href="zookeys-1193-181_article-114957__-g004.jpg" position="float" orientation="portrait" xlink:type="simple" id="oo_997500.jpg"><uri content-type="original_file" xlink:type="simple">https://binary.pensoft.net/fig/997500</uri></graphic></fig></tp:treatment-sec></tp:taxon-treatment>
