# Supplementary material for: Pisachini planthoppers of Vietnam: new records of Pisacha and a new Goniopsarites species from Central Vietnam (Hemiptera, Fulgoromorpha, Nogodinidae)
Source: Zookeys. 2024 Mar 6;1193:181–94. doi: 10.3897/zookeys.1193.114957 (PMC10938060; doi:10.3897/zookeys.1193.114957)
Supplement: XML Treatment for Pisacha [file zookeys.1193.114957-treatment3.xml]

<!DOCTYPE tp:taxon-treatment
  PUBLIC "-//TaxonX//DTD Taxonomic Treatment Publishing DTD v0 20100105//EN" "tax-treatment-NSO.dtd">
<tp:taxon-treatment xmlns:tp="http://www.plazi.org/taxpub"><tp:treatment-meta><kwd-group><label>Taxon classification</label><kwd>
                <named-content content-type="kingdom">Animalia</named-content>
              </kwd><kwd>
                <named-content content-type="order">Hemiptera</named-content>
              </kwd><kwd>
                <named-content content-type="family">Nogodinidae</named-content>
              </kwd></kwd-group><mixed-citation publication-type="journal"><person-group><name><surname>Constant</surname><given-names>Jérôme</given-names></name><name><surname>Pham</surname><given-names>Thai-Hong</given-names></name><name><surname>Le</surname><given-names>Cuong Viet Canh</given-names></name><name><surname>Vu</surname><given-names>Trung Thanh</given-names></name><name><surname>Nguyen</surname><given-names>Hoai Thu Thi</given-names></name><name><surname>Tran</surname><given-names>Hai Nam</given-names></name></person-group><article-title><tp:taxon-name><tp:taxon-name-part taxon-name-part-type="tribe">Pisachini</tp:taxon-name-part></tp:taxon-name> planthoppers of Vietnam: new records of <italic><tp:taxon-name><tp:taxon-name-part taxon-name-part-type="genus" reg="Pisacha">Pisacha</tp:taxon-name-part></tp:taxon-name></italic> and a new <italic><tp:taxon-name><tp:taxon-name-part taxon-name-part-type="genus" reg="Goniopsarites">Goniopsarites</tp:taxon-name-part></tp:taxon-name></italic> species from Central Vietnam (<tp:taxon-name><tp:taxon-name-part taxon-name-part-type="order">Hemiptera</tp:taxon-name-part></tp:taxon-name>, <tp:taxon-name><tp:taxon-name-part taxon-name-part-type="infraorder">Fulgoromorpha</tp:taxon-name-part></tp:taxon-name>, <tp:taxon-name><tp:taxon-name-part taxon-name-part-type="family">Nogodinidae</tp:taxon-name-part></tp:taxon-name>)</article-title><source>Zookeys</source><day>06</day><month>03</month><year>2024</year><volume>1193</volume><fpage>181</fpage><lpage>194</lpage><pub-id pub-id-type="doi">10.3897/zookeys.1193.114957</pub-id></mixed-citation></tp:treatment-meta><tp:nomenclature><label>﻿Genus</label><tp:taxon-name>
              <object-id xmlns:xlink="http://www.w3.org/1999/xlink" content-type="arpha" xlink:type="simple">91C920E8-CBC5-5A93-8B84-7AF5A844DA4E</object-id>
              <tp:taxon-name-part taxon-name-part-type="genus" reg="Pisacha">Pisacha</tp:taxon-name-part>
            </tp:taxon-name><tp:taxon-authority>Distant, 1906</tp:taxon-authority><tp:nomenclature-citation-list><tp:nomenclature-citation><tp:taxon-name>
                  <tp:taxon-name-part taxon-name-part-type="genus" reg="Pisacha">Pisacha</tp:taxon-name-part>
                </tp:taxon-name><comment>Distant, 1906: 391. Type species: <tp:taxon-name><tp:taxon-name-part taxon-name-part-type="genus" reg="Pisacha">Pisacha</tp:taxon-name-part><tp:taxon-name-part taxon-name-part-type="species" reg="naga">naga</tp:taxon-name-part></tp:taxon-name> Distant, 1906, by original designation.</comment></tp:nomenclature-citation><tp:nomenclature-citation><tp:taxon-name>
                  <tp:taxon-name-part taxon-name-part-type="genus" reg="Soaemis">Soaemis</tp:taxon-name-part>
                </tp:taxon-name><comment>Jacobi, 1915. Nomen nudum.</comment></tp:nomenclature-citation><tp:nomenclature-citation><tp:taxon-name>
                  <tp:taxon-name-part taxon-name-part-type="genus" reg="Soaemis">Soaemis</tp:taxon-name-part>
                </tp:taxon-name><comment>Jacobi, 1916: 311. Type species: <tp:taxon-name><tp:taxon-name-part taxon-name-part-type="genus" reg="Soaemis">Soaemis</tp:taxon-name-part><tp:taxon-name-part taxon-name-part-type="species" reg="encaustica">encaustica</tp:taxon-name-part></tp:taxon-name> Jacobi, 1916, by original designation. Synonymized by <xref ref-type="bibr" rid="B9">Ishihara (1965</xref>: 207).</comment></tp:nomenclature-citation></tp:nomenclature-citation-list></tp:nomenclature><tp:treatment-sec sec-type="distribution" id="SECID0EV2AE"><title>Distribution.</title><p>Southern China (Chongqing, Guangdong, Hainan, Sichuan, Zhejiang); India (Assam); Taiwan; North and Central Vietnam.</p></tp:treatment-sec><tp:treatment-sec sec-type="Species included" id="SECID0E12AE"><title>Species included.</title><p><italic><tp:taxon-name><tp:taxon-name-part taxon-name-part-type="genus" reg="Pisacha">P.</tp:taxon-name-part><tp:taxon-name-part taxon-name-part-type="species" reg="baculiformis">baculiformis</tp:taxon-name-part></tp:taxon-name></italic> Meng, Wang &amp; Wang, 2014 – China: Zhejiang.</p><p><italic><tp:taxon-name><tp:taxon-name-part taxon-name-part-type="genus" reg="Pisacha">P.</tp:taxon-name-part><tp:taxon-name-part taxon-name-part-type="species" reg="balteiformis">balteiformis</tp:taxon-name-part></tp:taxon-name></italic> Meng, Wang &amp; Wang, 2014 – Vietnam: Ninh Binh Province.</p><p><italic><tp:taxon-name><tp:taxon-name-part taxon-name-part-type="genus" reg="Pisacha">P.</tp:taxon-name-part><tp:taxon-name-part taxon-name-part-type="species" reg="encaustica">encaustica</tp:taxon-name-part></tp:taxon-name></italic> (Jacobi, 1916) – Taiwan.</p><p><italic><tp:taxon-name><tp:taxon-name-part taxon-name-part-type="genus" reg="Pisacha">P.</tp:taxon-name-part><tp:taxon-name-part taxon-name-part-type="species" reg="falcata">falcata</tp:taxon-name-part></tp:taxon-name></italic> Meng, Wang &amp; Wang, 2014 – China: Chongqing, Sichuan.</p><p><italic><tp:taxon-name><tp:taxon-name-part taxon-name-part-type="genus" reg="Pisacha">P.</tp:taxon-name-part><tp:taxon-name-part taxon-name-part-type="species" reg="kwangsiensis">kwangsiensis</tp:taxon-name-part></tp:taxon-name></italic> Chou &amp; Lu, 1977 – China: Guangxi.</p><p><italic><tp:taxon-name><tp:taxon-name-part taxon-name-part-type="genus" reg="Pisacha">P.</tp:taxon-name-part><tp:taxon-name-part taxon-name-part-type="species" reg="naga">naga</tp:taxon-name-part></tp:taxon-name></italic> Distant, 1906 – India: Assam.</p><p><italic><tp:taxon-name><tp:taxon-name-part taxon-name-part-type="genus" reg="Pisacha">P.</tp:taxon-name-part><tp:taxon-name-part taxon-name-part-type="species" reg="yinggensis">yinggensis</tp:taxon-name-part></tp:taxon-name></italic> Meng, Wang &amp; Wang, 2014 – China: Hainan; Vietnam: Thua Thien-Hue Province.</p></tp:treatment-sec><ref-list><ref id="B9"><mixed-citation xmlns:xlink="http://www.w3.org/1999/xlink" xlink:type="simple"><person-group><name name-style="western"><surname>Ishihara</surname><given-names>T</given-names></name></person-group> (<year>1965</year>) <article-title>Some species of Formosan <tp:taxon-name><tp:taxon-name-part taxon-name-part-type="suborder">Homoptera</tp:taxon-name-part></tp:taxon-name>.</article-title><source>Special Bulletin of the <tp:taxon-name><tp:taxon-name-part taxon-name-part-type="order">Lepidoptera</tp:taxon-name-part></tp:taxon-name> Society of Japan</source><volume>1</volume>: <fpage>207</fpage>–<lpage>208</lpage>.</mixed-citation></ref></ref-list></tp:taxon-treatment>
