# Supplementary material for: Pisachini planthoppers of Vietnam: new records of Pisacha and a new Goniopsarites species from Central Vietnam (Hemiptera, Fulgoromorpha, Nogodinidae)
Source: Zookeys. 2024 Mar 6;1193:181–94. doi: 10.3897/zookeys.1193.114957 (PMC10938060; doi:10.3897/zookeys.1193.114957)
Supplement: XML Treatment for Pisacha yinggensis [file zookeys.1193.114957-treatment4.xml]

<!DOCTYPE tp:taxon-treatment
  PUBLIC "-//TaxonX//DTD Taxonomic Treatment Publishing DTD v0 20100105//EN" "tax-treatment-NSO.dtd">
<tp:taxon-treatment xmlns:tp="http://www.plazi.org/taxpub"><tp:treatment-meta><kwd-group><label>Taxon classification</label><kwd>
                <named-content content-type="kingdom">Animalia</named-content>
              </kwd><kwd>
                <named-content content-type="order">Hemiptera</named-content>
              </kwd><kwd>
                <named-content content-type="family">Nogodinidae</named-content>
              </kwd></kwd-group><mixed-citation publication-type="journal"><person-group><name><surname>Constant</surname><given-names>Jérôme</given-names></name><name><surname>Pham</surname><given-names>Thai-Hong</given-names></name><name><surname>Le</surname><given-names>Cuong Viet Canh</given-names></name><name><surname>Vu</surname><given-names>Trung Thanh</given-names></name><name><surname>Nguyen</surname><given-names>Hoai Thu Thi</given-names></name><name><surname>Tran</surname><given-names>Hai Nam</given-names></name></person-group><article-title><tp:taxon-name><tp:taxon-name-part taxon-name-part-type="tribe">Pisachini</tp:taxon-name-part></tp:taxon-name> planthoppers of Vietnam: new records of <italic><tp:taxon-name><tp:taxon-name-part taxon-name-part-type="genus" reg="Pisacha">Pisacha</tp:taxon-name-part></tp:taxon-name></italic> and a new <italic><tp:taxon-name><tp:taxon-name-part taxon-name-part-type="genus" reg="Goniopsarites">Goniopsarites</tp:taxon-name-part></tp:taxon-name></italic> species from Central Vietnam (<tp:taxon-name><tp:taxon-name-part taxon-name-part-type="order">Hemiptera</tp:taxon-name-part></tp:taxon-name>, <tp:taxon-name><tp:taxon-name-part taxon-name-part-type="infraorder">Fulgoromorpha</tp:taxon-name-part></tp:taxon-name>, <tp:taxon-name><tp:taxon-name-part taxon-name-part-type="family">Nogodinidae</tp:taxon-name-part></tp:taxon-name>)</article-title><source>Zookeys</source><day>06</day><month>03</month><year>2024</year><volume>1193</volume><fpage>181</fpage><lpage>194</lpage><pub-id pub-id-type="doi">10.3897/zookeys.1193.114957</pub-id></mixed-citation></tp:treatment-meta><tp:nomenclature><label>﻿</label><tp:taxon-name>
              <object-id xmlns:xlink="http://www.w3.org/1999/xlink" content-type="arpha" xlink:type="simple">1C4B0DF6-EBFE-54EC-8578-EDEB9788F019</object-id>
              <tp:taxon-name-part taxon-name-part-type="genus" reg="Pisacha">Pisacha</tp:taxon-name-part>
              <tp:taxon-name-part taxon-name-part-type="species" reg="yinggensis">yinggensis</tp:taxon-name-part>
            </tp:taxon-name><tp:taxon-authority>Meng, Wang &amp; Wang, 2014</tp:taxon-authority><xref ref-type="fig" rid="F4">Figs 4B</xref><xref ref-type="fig" rid="F5">, 5</xref><tp:nomenclature-citation-list><tp:nomenclature-citation><tp:taxon-name>
                  <tp:taxon-name-part taxon-name-part-type="genus" reg="Pisacha">Pisacha</tp:taxon-name-part>
                  <tp:taxon-name-part taxon-name-part-type="species" reg="yinggensis">yinggensis</tp:taxon-name-part>
                </tp:taxon-name><comment>Meng, Wang &amp; Wang, 2014: 93, figs 38–41, 56–69, 115, 120.</comment></tp:nomenclature-citation></tp:nomenclature-citation-list></tp:nomenclature><tp:treatment-sec sec-type="material" id="SECID0EUAAG"><title>Material examined.</title><p>Vietnam • 1 ♂; Thừa Thiên-Huế Province; Phong Dien District, <abbrev xmlns:xlink="http://www.w3.org/1999/xlink" xlink:title="Centre for Conservation of Vietnam Natural Resources and Rescue of Animals and Plants" id="ABBRID0E1AAG" xlink:type="simple">CCRR</abbrev>; <named-content xmlns:xlink="http://www.w3.org/1999/xlink" content-type="dwc:verbatimCoordinates" xlink:type="simple"><named-content content-type="geo-json" specific-use="{&#34;type&#34;:&#34;Point&#34;,&#34;coordinates&#34;:[107.268056,16.507500]}" id="NCID0EBBAG" xlink:type="simple">16°30'27"N, 107°16'05"E</named-content></named-content>; 23 May 2023; alt. 350–400m; J. Constant &amp; L. Semeraro leg.; I.G.: 34.640; <named-content xmlns:xlink="http://www.w3.org/1999/xlink" content-type="dwc:institutional_code" xlink:title="Royal Belgian Institute of Natural Sciences" xlink:href="http://grbio.org/institution/royal-belgian-institute-natural-sciences" xlink:type="simple">RBINS</named-content> • 1 ♂, 2 ♀♀; Thừa Thiên-Huế Province, Bach Ma National Park, near ranger station; <named-content xmlns:xlink="http://www.w3.org/1999/xlink" content-type="dwc:verbatimCoordinates" xlink:type="simple"><named-content content-type="geo-json" specific-use="{&#34;type&#34;:&#34;Point&#34;,&#34;coordinates&#34;:[107.826667,16.143611]}" id="NCID0ENBAG" xlink:type="simple">16°08'37"N, 107°49'36"E</named-content></named-content>; 18 May 2023; alt. 300–600 m; J. Constant &amp; L. Semeraro leg.; VNMN_ E000.017.003 • Thừa Thiên-Huế Province, Bach Ma National Park; <named-content xmlns:xlink="http://www.w3.org/1999/xlink" content-type="dwc:verbatimCoordinates" xlink:type="simple"><named-content content-type="geo-json" specific-use="{&#34;type&#34;:&#34;Point&#34;,&#34;coordinates&#34;:[107.866667,16.200000]}" id="NCID0EVBAG" xlink:type="simple">16°12'N, 107°52'E</named-content></named-content>; 12–17 Jul. 2011; J. Constant &amp; J. Bresseel leg.; I.G.: 31.933; <named-content xmlns:xlink="http://www.w3.org/1999/xlink" content-type="dwc:institutional_code" xlink:title="Royal Belgian Institute of Natural Sciences" xlink:href="http://grbio.org/institution/royal-belgian-institute-natural-sciences" xlink:type="simple">RBINS</named-content> • 1 ♀; Thừa Thiên-Huế Province, Bach Ma National Park; summit; <named-content xmlns:xlink="http://www.w3.org/1999/xlink" content-type="dwc:verbatimCoordinates" xlink:type="simple"><named-content content-type="geo-json" specific-use="{&#34;type&#34;:&#34;Point&#34;,&#34;coordinates&#34;:[107.848889,16.188333]}" id="NCID0EBCAG" xlink:type="simple">16°11'18"N, 107°50'56"E</named-content></named-content>; 11–21 May 2023; alt. 1300–1400 m; J. Constant &amp; L. Semeraro leg.; I.G.: 34.640; <named-content xmlns:xlink="http://www.w3.org/1999/xlink" content-type="dwc:institutional_code" xlink:title="Royal Belgian Institute of Natural Sciences" xlink:href="http://grbio.org/institution/royal-belgian-institute-natural-sciences" xlink:type="simple">RBINS</named-content> • 1 ♂, 1 ♀; Thừa Thiên-Huế Province, Bach Ma National Park, Pheasant trail; <named-content xmlns:xlink="http://www.w3.org/1999/xlink" content-type="dwc:verbatimCoordinates" xlink:type="simple"><named-content content-type="geo-json" specific-use="{&#34;type&#34;:&#34;Point&#34;,&#34;coordinates&#34;:[107.855556,16.227222]}" id="NCID0ENCAG" xlink:type="simple">16°13'38"N, 107°51'20"E</named-content></named-content>; 10–20 May 2023; alt. 500–600 m; J. Constant &amp; L. Semeraro leg.; I.G.: 34.640; <named-content xmlns:xlink="http://www.w3.org/1999/xlink" content-type="dwc:institutional_code" xlink:title="Royal Belgian Institute of Natural Sciences" xlink:href="http://grbio.org/institution/royal-belgian-institute-natural-sciences" xlink:type="simple">RBINS</named-content> • 2 ♀♀; same collection data as for preceding; VNMN_ E000.017.004 • 1 ♂; same collection data as for preceding; 29 Mar. 2021; Malaise trap; V.T. Trung leg.; VNMN_ E000.017.005 • 1 ♀; Thừa Thiên-Huế Province; Phong Dien District, <abbrev xmlns:xlink="http://www.w3.org/1999/xlink" xlink:title="Centre for Conservation of Vietnam Natural Resources and Rescue of Animals and Plants" id="ABBRID0EWCAG" xlink:type="simple">CCRR</abbrev>; <named-content xmlns:xlink="http://www.w3.org/1999/xlink" content-type="dwc:verbatimCoordinates" xlink:type="simple"><named-content content-type="geo-json" specific-use="{&#34;type&#34;:&#34;Point&#34;,&#34;coordinates&#34;:[107.268056,16.507500]}" id="NCID0E4CAG" xlink:type="simple">16°30'27"N, 107°16'05"E</named-content></named-content>; 23 May 2023; 350–400m; Trung T. Vu leg.; VNMN_ E000.017.006.</p></tp:treatment-sec><tp:treatment-sec sec-type="notes" id="SECID0ECDAG"><title>Notes.</title><p>The specimens from Central Vietnam show obvious sexual dimorphism, with the tegmina of the females marked with a contrasting, incomplete, dark brown to black band at the distal 2/3 of its length, and a broad, oblique area of the same colour, or slightly paler, along the apical margin (Fig. <xref ref-type="fig" rid="F5">5D, G</xref>). These dark markings on the tegmina are weakly visible or absent in males (Fig. <xref ref-type="fig" rid="F5">5A</xref>). The markings of the head and thorax, however, are similar in both sexes (Fig. <xref ref-type="fig" rid="F5">5B, C, E, F</xref>).</p><fig id="F5" position="float" orientation="portrait"><object-id xmlns:xlink="http://www.w3.org/1999/xlink" content-type="doi" xlink:type="simple">10.3897/zookeys.1193.114957.figure5</object-id><object-id xmlns:xlink="http://www.w3.org/1999/xlink" content-type="arpha" xlink:type="simple">04CBF7B9-5655-5277-9863-C1584584CE48</object-id><label>Figure 5.</label><caption><p><italic><tp:taxon-name><tp:taxon-name-part taxon-name-part-type="genus" reg="Pisacha">Pisacha</tp:taxon-name-part><tp:taxon-name-part taxon-name-part-type="species" reg="yinggensis">yinggensis</tp:taxon-name-part></tp:taxon-name></italic> Meng, Wang &amp; Wang, 2014, from Bach Ma National Park, Pheasant Trail, 10–20 May 2023 <bold>A–C</bold> male <bold>A</bold> lateral <bold>B</bold> head and thorax, dorsal <bold>C</bold> frons, perpendicular <bold>D–F</bold> female <bold>D</bold> lateral <bold>E</bold> head and thorax, dorsal <bold>F</bold> frons, perpendicular <bold>G</bold> adult female in nature <bold>H</bold> habitat.</p></caption><graphic xmlns:xlink="http://www.w3.org/1999/xlink" xlink:href="zookeys-1193-181_article-114957__-g005.jpg" position="float" orientation="portrait" xlink:type="simple" id="oo_997501.jpg"><uri content-type="original_file" xlink:type="simple">https://binary.pensoft.net/fig/997501</uri></graphic></fig></tp:treatment-sec><tp:treatment-sec sec-type="biology" id="SECID0EAFAG"><title>Biology and distribution.</title><p>The specimens were found sitting on leaves or stems on the lower vegetation (Fig. <xref ref-type="fig" rid="F5">5G</xref>), in subtropical evergreen forest (Fig. <xref ref-type="fig" rid="F5">5H</xref>) in at the junction of Northern Vietnam lowland rain forests, Southern Vietnam lowland rain forests, and Southern Annamites montane rain forests ecoregions, at altitude from 300 to 1,400 m. In China, the species is recorded from the Hainan Island monsoon rain forests ecoregion.</p><p>The species was previously only recorded from Hainan Island, China (<xref ref-type="bibr" rid="B10">Meng et al. 2014</xref>). It is here recorded for the first time from the mainland, in Central Vietnam (Fig. <xref ref-type="fig" rid="F4">4B</xref>).</p></tp:treatment-sec><tp:treatment-sec><!--Section generated to contain objects referenced in tp:taxon-treatment.--><fig id="F4" position="float" orientation="portrait"><object-id xmlns:xlink="http://www.w3.org/1999/xlink" content-type="doi" xlink:type="simple">10.3897/zookeys.1193.114957.figure4</object-id><object-id xmlns:xlink="http://www.w3.org/1999/xlink" content-type="arpha" xlink:type="simple">368ACC85-3526-5EC8-B020-26AEDFF5E588</object-id><label>Figure 4.</label><caption><p>Distribution maps <bold>A</bold><italic><tp:taxon-name><tp:taxon-name-part taxon-name-part-type="genus" reg="Goniopsarites">Goniopsarites</tp:taxon-name-part></tp:taxon-name></italic> species in Vietnam <bold>B</bold><italic><tp:taxon-name><tp:taxon-name-part taxon-name-part-type="genus" reg="Pisacha">Pisacha</tp:taxon-name-part><tp:taxon-name-part taxon-name-part-type="species" reg="yinggensis">yinggensis</tp:taxon-name-part></tp:taxon-name></italic> Meng, Wang &amp; Wang, 2014.</p></caption><graphic xmlns:xlink="http://www.w3.org/1999/xlink" xlink:href="zookeys-1193-181_article-114957__-g004.jpg" position="float" orientation="portrait" xlink:type="simple" id="oo_997500.jpg"><uri content-type="original_file" xlink:type="simple">https://binary.pensoft.net/fig/997500</uri></graphic></fig></tp:treatment-sec><ref-list><ref id="B10"><mixed-citation xmlns:xlink="http://www.w3.org/1999/xlink" xlink:type="simple"><person-group><name name-style="western"><surname>Meng</surname><given-names>R</given-names></name><name name-style="western"><surname>Wang</surname><given-names>M-L</given-names></name><name name-style="western"><surname>Wang</surname><given-names>Y-L</given-names></name></person-group> (<year>2014</year>) <article-title>On the taxonomy of the tribe <tp:taxon-name><tp:taxon-name-part taxon-name-part-type="tribe">Pisachini</tp:taxon-name-part></tp:taxon-name> (<tp:taxon-name><tp:taxon-name-part taxon-name-part-type="order">Hemiptera</tp:taxon-name-part></tp:taxon-name>: <tp:taxon-name><tp:taxon-name-part taxon-name-part-type="infraorder">Fulgoromorpha</tp:taxon-name-part></tp:taxon-name>: <tp:taxon-name><tp:taxon-name-part taxon-name-part-type="family">Nogodinidae</tp:taxon-name-part></tp:taxon-name>) with the description of new taxa from China and Vietnam.</article-title><source>Zootaxa</source><volume>3866</volume>(<issue>1</issue>): <fpage>79</fpage>–<lpage>104</lpage>. <ext-link xlink:href="10.11646/zootaxa.3866.1.4" ext-link-type="doi" xlink:type="simple">https://doi.org/10.11646/zootaxa.3866.1.4</ext-link></mixed-citation></ref></ref-list></tp:taxon-treatment>
